# Supplementary material for: CDK5RAP3 Deficiency Is Associated with Hepatic Inflammation and Increased Expression of NLRP3 Inflammasome Components
Source: Biomedicines. 2025 Aug 21;13(8):2030. doi: 10.3390/biomedicines13082030 (PMC12383291; doi:10.3390/biomedicines13082030)
Supplement: Supplementary file 1 [file biomedicines-13-02030-s001.zip]

Archive with 3 entries (3 files):
- File S1 Supplementary Materials and Methods.pdf
- Table S1 Antibodies used in this paper.pdf
- Table S2 Primers used for quantitative RT.pdf
